# Supplementary material for: Selecting precise reference normal tissue samples for cancer research using a deep learning approach
Source: BMC Med Genomics. 2019 Jan 31;12(Suppl 1):21. doi: 10.1186/s12920-018-0463-6 (PMC6357350; doi:10.1186/s12920-018-0463-6)
Supplement: Supplementary file 1 — Table S1. Consensus sequence and gene rank correlation with case-control pairs using different methods. Differentially expressed genes were selected using adjusted p < 0.001 and absolute log fold change > 1. Consensus sequences are defined as overlapping differential expression sequences with same directionality in log fold change. Rank correlation is the Spearman’s rank correlation of differential expression (fold change) between the consensus sequences computed from multiple methods (see workflow) and case-control pairs. Unless otherwise stated all rank correlation have p values < 0.01. (XLSX 11 kb) [file 12920_2018_463_MOESM1_ESM.xlsx]

## Sheet: Sheet1
		Breast Invasive Carcinoma		Kidney Clear Cell Carcinoma		Lung Adenocarcinoma		Thyroid Carcinoma		Prostate Adenocarcinoma		Liver Hepatocellular Carcinoma		Colon Adenocarcinoma		Kidney Papillary Cell Carcinoma		Kidney Chromophobe		Esophageal Carcinoma		Lung Squamous Cell Carcinoma		Head & Neck Squamous Cell Carcinoma		Stomach Adenocarcinoma		Bladder Urothelial Carcinoma
	Tissue Selection	Consensus Sequences	Rank Correlation	Consensus Sequences	Rank Correlation	Consensus Sequences	Rank Correlation	Consensus Sequences	Rank Correlation	Consensus Sequences	Rank Correlation	Consensus Sequences	Rank Correlation	Consensus Sequences	Rank Correlation	Consensus Sequences	Rank Correlation	Consensus Sequences	Rank Correlation	Consensus Sequences	Rank Correlation	Consensus Sequences	Rank Correlation	Consensus Sequences	Rank Correlation	Consensus Sequences	Rank Correlation	Consensus Sequences	Rank Correlation
Random	Random A	2178	0.773	877	0.095	1235	0.733	683	0.355	849	0.602	492	-0.063 (p = 0.051)	1014	0.71	879	0.462	632	0.766	50	0.921	1966	0.757	845	0.795	720	0.912	997	0.821
	Random B	642	0.383	298	0.326	537	0.322	481	0.28	609	0.487	470	-0.068 (p = 0.038)	624	0.488	374	0.159	166	0.096 (p = 0.068)	43	0.859	443	0.477	683	0.411	491	0.641	604	0.44
	Random C	684	0.441	245	0.231	494	0.358	468	0.18	540	0.27	473	0.003 (p = 0.930)	589	0.537	411	0.131	284	0.16	45	0.789	498	0.462	662	0.426	494	0.55	632	0.479
	Random Average	1168	0.532333	473.333	0.217333	755.333	0.471	544	0.271667	666	0.453	478.333	-0.0426667	742.333	0.578333	554.667	0.250667	360.667	0.340667	46	0.856333	969	0.565333	730	0.544	568.333	0.701	744.333	0.58
Varying Genes Method	All Top Site Tissue	2421	0.846	974	0.904	1164	0.613	894	0.814	865	0.734	752	0.763	1324	0.872	1143	0.901	973	0.903	47	0.845	1056	0.3	929	0.875	628	0.858	256	0.549
	25th Percentile and Above	2354	0.859	936	0.913	1156	0.644	1021	0.839	753	0.757	744	0.798	1267	0.91	1050	0.908	822	0.922	43	0.787	917	0.119	879	0.865	412	0.698	143	0.068 (p = 0.208)
	Any top 50 Tissue	2050	0.868	712	0.791	931	0.664	1050	0.861	646	0.786	730	0.865	1288	0.915	948	0.802	1746	0.893	41	0.72	931	0.101	750	0.902	370	0.837	243	0.554
Autoencoder Method	All Site Tissue	2421	0.846	1579	0.897	1164	0.613	894	0.814	865	0.734	752	0.763	1324	0.872	1143	0.901	973	0.903	47	0.845	1056	0.3	929	0.875	628	0.858	743	0.924
	25th Percentile and Above	2408	0.858	1449	0.924	1158	0.631	851	0.793	782	0.731	784	0.762	1225	0.882	1098	0.912	912	0.923	44	0.811	920	0.107	911	0.87	419	0.712	607	0.926
	Any top 50 Tissue	2126	0.876	883	0.861	1079	0.737	999	0.844	676	0.771	772	0.823	1230	0.919	1148	0.845	1371	0.892	45	0.844	1122	0.117	839	0.9	415	0.778	767	0.847
Manual Site Selection	Site Selected																					Lung				Stomach
	All Site Tissue																					2728	0.883			607	0.926
