# Supplementary material for: Selecting precise reference normal tissue samples for cancer research using a deep learning approach
Source: BMC Med Genomics. 2019 Jan 31;12(Suppl 1):21. doi: 10.1186/s12920-018-0463-6 (PMC6357350; doi:10.1186/s12920-018-0463-6)
Supplement: Supplementary file 2 — Table S1. Autoencoder architecture and parameter evaluation. New encoded features were used to compute tissue of origin. A better separation between the first top site and the second top site indicates a better model. (XLSX 8 kb) [file 12920_2018_463_MOESM2_ESM.xlsx]

## Sheet: table 2
	parameters	correlation with the default	Liver cancer	Bladder cancer
default	learning rate: 0.0002, batch size: 128, drop out rate: 0.2, LeakyReLU: 0.2, features: 64	1	0.72	0.332
learning rate	learning rate: 0.005	0.219	0.72	0.373
batch size	batch size: 64	0.069	0.842	0.622
drop out	drop out rate: 0.1	0.354	0.739	0.315
LeakyReLU	LeakyReLU: 0.1	0.219	0.701	0.212
one new layer	add one layer to both encoder and decoder	-0.01	0.725	0.218
two new layers	add two layers to both encoder and decoder	0.03	0.5	NA
features	featues: 32		0.831	NA
ratio = (correlation to first top site - correlation to second top site)/correlation to first top site
NA: the top site is incorrectly predicted
